# Supplementary material for: Composite Polymer Electrolytes with Tailored Ion-Conductive Networks for High-Performance Sodium-Ion Batteries
Source: Materials (Basel). 2025 Jul 1;18(13):3106. doi: 10.3390/ma18133106 (PMC12251254; doi:10.3390/ma18133106)
Supplement: Supplementary file 1 [file materials-18-03106-s001.zip]

Archive with 1 entries (1 files):
- materials-3690679-supplementary.pdf
